# Supplementary material for: Building and Visualising Ordinations of Shape Data in R With Morphospace
Source: Ecol Evol. 2025 Jun 19;15(6):e71503. doi: 10.1002/ece3.71503 (PMC12178081; doi:10.1002/ece3.71503)
Supplement: Supplementary file 1 — File S1. [file ECE3-15-e71503-s001.R]

## This script is part of Supplementary materials for manuscript 'Building and
## depicting multivariate ordinations of shape data in R with morphospace' by
## Milla Carmona PS, Lehman OER, Deakin WJ, Soto EM & Soto IM

# load packages
library(morphospace)
library(geomorph)
library(Morpho)
library(Momocs)
library(phytools)
library(RColorBrewer)
library(viridisLite)


## Figure 2 ####################################################################

#Panel A -----------------------------------------------------------------------

# load data
data("shells")
out <- shells$shapes$coe
sp <- shells$data$species
bz <- shells$data$zone
age <- shells$data$age *-1
size <- log(shells$sizes)

# generate colors
palette(viridis(n = 4, option = "D", end = .9))

# generate PCA morphospace, project empirical shapes and confidence ellipses
mspace(out, nh = 8, nv = 6, size.models = 1.5, bg.model = "light gray") %>%
  proj_shapes(shapes = out, col = sp) %>%
  proj_groups(shapes = out, groups = sp, alpha = 0.4, ellipse = TRUE)


#Panel B -----------------------------------------------------------------------

# remove allometric variation for each species
d_out <- out * 0
for(i in 1:nlevels(sp)) {
  index <- which(sp == levels(sp)[i])
  mod <- lm(out[index,] ~ size[index])
  d_out[index,] <- detrend_shapes(mod,
                                  xvalue = max(size[index]),
                                  method = "residuals")
}

# get bgPCA
bgpca <- bg_prcomp(x = d_out, groups = sp)

# generate bgPCA morphospace with detrended shapes; project shapes and ellipses
mspace(ord = bgpca, datype = "fcoef", nh = 8, nv = 6, size.models = 1.5,
       bg.model = "light gray", invax = c(1,2)) %>%
  proj_shapes(shapes = d_out, col = sp) %>%
  proj_groups(shapes = d_out, groups = sp, alpha = 0.4, ellipse = TRUE)


#Panel C -----------------------------------------------------------------------

# get mean shapes and ages for each species in each temporal level
sp.bz <- factor(sp:bz)
m_out <- expected_shapes(d_out, x = sp.bz)
m_age <- tapply(age, sp.bz, mean)

# generate and save morphospace using between-groups PCA; project mean
# spp x biozone shapes, empirical shapes, and ellipses
ms <- mspace(ord = bgpca, datype = "fcoef", nh = 8, nv = 6, size.models = 1.5,
             bg.model = "light gray", invax = c(1,2)) %>%
  proj_shapes(shapes = m_out, pch = 21,
              bg = c(rep(1,3), rep(2,6), rep(3,9), rep(4,3)), cex = 1.2) %>%
  proj_shapes(shapes = d_out, col = sp) %>%
  proj_groups(shapes = d_out, groups = sp, alpha = 0.2, ellipse = TRUE)

# project anagenetic trajectory of each species
xy <- cbind(m_age, ms$projected$scores[1:nlevels(sp.bz), 1:2])[order(m_age),]
for(i in 1:4) {
  index <- grepl(x = rownames(xy), pattern = levels(sp)[i])
  lines(xy[index, 2:3], lwd = 2, col = i)
}


#Panel D -----------------------------------------------------------------------

# generate hybrid morphospace of bgPC1 against age
plot_mspace(ms, axes = 1, x = c(m_age, age), groups = FALSE, xlab = "Time (MA)")

# project temporal trajectories into hybrid morphospace
for(i in 1:nlevels(sp)) {
  index <- grepl(x = rownames(xy), pattern = levels(sp)[i])
  lines(xy[index,1:2], col = i, lwd = 2)
}


## Figure 3 ####################################################################

#Panel A -----------------------------------------------------------------------

# load data
data("shells3D")
srf <- shells3D$shapes
sp <- shells3D$data$species
ind <- shells3D$data$individual
loc <- shells3D$data$locality
age <- shells3D$data$biozone
size <- log(shells3D$sizes)
mspec_mesh <- shells3D$mesh_meanspec

# generate colors
palette("default")

# get template by warping the shape and mesh of the specimen closest to the
# mean shape into the latter
mspec_srf = srf[,,findMeanSpec(srf)]
m_srf = expected_shapes(srf)
temp = tps3d(x = mspec_mesh,
             refmat = mspec_srf,
             tarmat = m_srf)

# generate morphospace, add template, project shapes and convex hulls
mspace(srf, template = temp, nh = 6, nv = 5, alpha.models = .7,
       bg.model = "gray", cex.ldm = 0, adj_frame = c(0.91, 0.91)) %>%
  proj_shapes(shapes = srf, pch = 21, bg = sp) %>%
  proj_groups(shapes = srf, groups = sp, alpha = 0.2, ellipse = FALSE)


#Panel B -----------------------------------------------------------------------

# remove nuisance variation for each species (species 4 and 5 were registered
# in a single age level and/or locality, requiring little adjustments to their
# linear models)
d_srf <- srf * 0
for(i in 1:nlevels(sp)) {
  index <- sp == levels(sp)[i]
  srf_mat <- two.d.array(srf[,,index])
  subind <- ind[index]
  subloc <- factor(loc[index])
  subage <- age[index]

  if(!any(i == c(4, 5))) {
    d_srf[,,index] <- lm(srf_mat ~ subind * subage * subloc) %>%
      detrend_shapes(method = "residuals") %>% arrayspecs(p = 90, k = 3)
  } else {
    if(i == 4) {
      d_srf[,,index] <- lm(srf_mat ~ subind) %>%
        detrend_shapes(method = "residuals") %>% arrayspecs(p = 90, k = 3)
    } else {
      d_srf[,,index] <- lm(srf_mat ~ subind * subloc) %>%
        detrend_shapes(method = "residuals") %>% arrayspecs(p = 90, k = 3)
    }
  }
}

# generate morphospace, add template, project shapes and convex hulls
mspace(d_srf, template = temp, nh = 6, nv = 5, alpha.models = .7,
       bg.model = "gray", cex.ldm = 0, adj_frame = c(0.91, 0.91),
       invax = 1) %>%
  proj_shapes(shapes = d_srf, pch = 21, bg = sp) %>%
  proj_groups(shapes = d_srf, groups = sp, alpha = 0.2, ellipse = FALSE)


#Panel C -----------------------------------------------------------------------

# for each species, get the allometric trajectory by regression shape on size
ontraj <- list(mode = "vector", length = nlevels(sp))
for(i in 1:nlevels(sp)) {
  index <- sp == levels(sp)[i]
  srf_mat <- two.d.array(srf[,,index])
  subsize <- size[index]
  ontraj[[i]] <- lm(srf_mat ~ subsize)
}

# generate morphospace and project all 7 trajectories
mspace(d_srf, template = temp, nh = 6, nv = 5, alpha.models = .7,
       bg.model = "gray", cex.ldm = 0, adj_frame = c(0.91, 0.91),
       invax = 1) %>%
  proj_axis(obj = ontraj[[1]], col = 1, lwd = 3, type = 2) %>%
  proj_axis(obj = ontraj[[2]], col = 2, lwd = 3, type = 2) %>%
  proj_axis(obj = ontraj[[3]], col = 3, lwd = 3, type = 2) %>%
  proj_axis(obj = ontraj[[4]], col = 4, lwd = 3, type = 2) %>%
  proj_axis(obj = ontraj[[5]], col = 5, lwd = 3, type = 2) %>%
  proj_axis(obj = ontraj[[6]], col = 6, lwd = 3, type = 2) %>%
  proj_axis(obj = ontraj[[7]], col = 7, lwd = 3, type = 2)


#Panel D -----------------------------------------------------------------------

# extract fitted values (aka expected shapes under linear relationship with
# size) for each species from the ontraj object
r_srf <- srf * 0
for(i in 1:nlevels(sp)) {
  index <- sp == levels(sp)[i]
  srf_mat <- two.d.array(d_srf[,,index])
  subsize <- size[index]

  r_srf[,,index] <- expected_shapes(srf_mat, x = subsize, returnarray = FALSE) %>%
    arrayspecs(p = 90, k = 3)
}

# generate morphospace without deploying it; project allometrically expected
# shapes
dev.off()
ms <- mspace(d_srf, template = temp, nh = 6, nv = 5, alpha.models = .7,
             bg.model = "gray", cex.ldm = 0, adj_frame = c(0.91, 0.91),
             invax = 1, plot = FALSE) %>%
  proj_shapes(r_srf, pch = 21, bg = sp)

# plot PC1 against size
plot_mspace(ms, x = size, axes = 1)


## Figure 4 ####################################################################

#Panel A -----------------------------------------------------------------------

# load data
data("tails")
ldk <- tails$shapes
wf <- tails$links
sp <- tails$data$species
phy <- tails$tree

# generate colors
palette(c("black", RColorBrewer::brewer.pal(n = 12, name = "Paired")))

# calculate mean shape of each species
sp_ldk <- expected_shapes(ldk, x = sp)

# generate morphospace, project shapes, convex hulls and phylogeny
mspace(ldk, link = wf, nh = 5, nv = 4, size.models = .7, rot.models = 90,
       bg.model = "light gray", cex.ldm = 5, col.ldm = "dark gray") %>%
  proj_shapes(shapes = ldk, col = sp) %>%
  proj_groups(shapes = ldk, groups = sp, alpha = 0.5) %>%
  proj_phylogeny(shapes = sp_ldk, tree = phy, cex.nodes = 0, pch.tips = 21,
                 bg.tips = match(phy$tip.label, levels(sp)))


#Panel B -----------------------------------------------------------------------

# generate morphospace using phylogenetic (pPCA)
ppca <- phytools::phyl.pca(Y = two.d.array(sp_ldk), tree = phy)

# build morphospace using bgPCA ordination; project shapes, hulls and phylogeny
ms <- mspace(ord = ppca, datype = "landm", k = 2, p = 9, links = wf,
             cex.ldm = 5, col.ldm = "dark gray", invax = 2, nh = 5, nv = 4,
             size.models = .7, rot.models = 90, bg.model = "light gray",
             xlim = c(-.25,.1), ylim = c(-.15,.22)) %>%
  proj_shapes(shapes = ldk, col = sp) %>%
  proj_groups(shapes = ldk, groups = sp, alpha = 0.5) %>%
  proj_phylogeny(shapes = sp_ldk, tree = phy, cex.nodes = 0, pch.tips = 21,
                 bg.tips = match(phy$tip.label, levels(sp)))


#Panel C -----------------------------------------------------------------------

# expand and densely sample theoretical morphospace and calculate L/D ratio
ms. <- mspace(ord = ppca, datype = "landm", k = 2, p = 9, invax = 2, nh = 10, nv = 8,
              plot = FALSE, xlim = c(-.6,.5), ylim = c(-.4,.5))

theo_ldk <- extract_shapes(ms., keep.temp = F)$shapes
LDs <- apply(two.d.array(theo_ldk), 1, morphospace:::computeLD)

# build morphospace using pPCA ordination; project landscape and phylogeny
mspace(ord = ppca, datype = "landm", k = 2, p = 9, links = wf,
       cex.ldm = 5, col.ldm = "dark gray", invax = 2, nh = 5, nv = 4,
       size.models = .7, rot.models = 90, bg.model = "light gray",
       xlim = c(-.25,.1), ylim = c(-.15,.22)) %>%
  proj_landscape(theo_ldk, X = LDs, linear = FALSE, palette = viridis, lwd = 2,
                 display = "contour", resolution = 300, nlevels = 35) %>%
  proj_phylogeny(shapes = sp_ldk, tree = phy, cex.nodes = 0, pch.tips = 21,
                 bg.tips = match(phy$tip.label, levels(sp)),
                 labels.tips = c("T. savana", "T. forficatus"))


#Panel D -----------------------------------------------------------------------

# plot phylogeny against pPC1
plot_mspace(ms, y = phy, axes = 1, xlim = c(-.47,.3)*.89, labels.tips = FALSE)
